# Supplementary material for: Reintervention for Failed Aortic Bioprostheses: Distinct Patient Profiles for Redo Surgery and Valve-in-Valve TAVR in an All-Comers Cohort
Source: J Clin Med. 2026 Jan 7;15(2):474. doi: 10.3390/jcm15020474 (PMC12842112; doi:10.3390/jcm15020474)
Supplement: Supplementary file 1 [file jcm-15-00474-s001.zip]

Archive with 1 entries (1 files):
- jcm-4081285-supplementary.pdf
